# Supplementary material for: HDAC Inhibition in Vascular Endothelial Cells Regulates the Expression of ncRNAs
Source: Noncoding RNA. 2016 May 25;2(2):4. doi: 10.3390/ncrna2020004 (PMC5831901; doi:10.3390/ncrna2020004)
Supplement: Supplementary file 1 [file ncrna-02-00004-s001.zip]

Archive with 3 entries (2 files):
- ncrna-133008-supplementary-final/
- ncrna-133008-supplementary-final/ncrna-133008-supplementary-figures.docx
- ncrna-133008-supplementary-final/ncrna-133008-supplementary-table.xlsx
