# Supplementary material for: HDAC Inhibition in Vascular Endothelial Cells Regulates the Expression of ncRNAs
Source: Noncoding RNA. 2016 May 25;2(2):4. doi: 10.3390/ncrna2020004 (PMC5831901; doi:10.3390/ncrna2020004)
Supplement: Supplementary file 1 [file ncrna-02-00004-s001.zip › ncrna-133008-supplementary-final/ncrna-133008-supplementary-table.xlsx]

## Sheet: ST1_SAHA_GSEA_TFBS_P300_EZH2.xl
Table S1. Summary of results for ENCODE-TFBS results for EP300 and EZH2 dataset in HAECs stimulated with SAHA and TSA.
NAME	Number of genes in set	NES	FDR.q.val	RNA class	Data type	Drug
H1-HESC+HUDSONALPHA+P300	4029	-15.2583	0	protein_coding	H3K9/14ac	SAHA
GM12878+STANFORD+P300	3637	-14.4499	0	protein_coding	H3K9/14ac	SAHA
A549+ETOH_0.02PCT+HUDSONALPHA+P300	2990	-13.5055	0	protein_coding	H3K9/14ac	SAHA
HEPG2+STANFORD+P300_(SC-584)	2459	-13.4885	0	protein_coding	H3K9/14ac	SAHA
T-47D+DMSO_0.02PCT+HUDSONALPHA+P300	3178	-12.6661	0	protein_coding	H3K9/14ac	SAHA
GM12878+HUDSONALPHA+P300	1666	-10.1623	0	protein_coding	H3K9/14ac	SAHA
HELA-S3+STANFORD+P300_(SC-584)	2782	-6.48835	0	protein_coding	H3K9/14ac	SAHA
K562+BROAD+P300	548	-6.2455	0	protein_coding	H3K9/14ac	SAHA
GM12878+STANFORD+P300_(SC-584)	934	-1.28476	0.166286	protein_coding	H3K9/14ac	SAHA
HUVEC+BROAD+EZH2_(39875)	1907	26.9393	0	protein_coding	H3K9/14ac	SAHA
NH-A+BROAD+EZH2_(39875)	2107	26.47	0	protein_coding	H3K9/14ac	SAHA
NHEK+BROAD+EZH2_(39875)	2234	25.9798	0	protein_coding	H3K9/14ac	SAHA
NHLF+BROAD+EZH2_(39875)	2072	25.6041	0	protein_coding	H3K9/14ac	SAHA
NHDF-AD+BROAD+EZH2_(39875)	1914	24.3913	0	protein_coding	H3K9/14ac	SAHA
HMEC+BROAD+EZH2_(39875)	1539	22.2016	0	protein_coding	H3K9/14ac	SAHA
HSMMTUBE+BROAD+EZH2_(39875)	1212	21.736	0	protein_coding	H3K9/14ac	SAHA
H1-HESC+BROAD+EZH2_(39875)	1556	17.5511	0	protein_coding	H3K9/14ac	SAHA
HSMM+BROAD+EZH2_(39875)	752	16.2124	0	protein_coding	H3K9/14ac	SAHA
HEPG2+BROAD+EZH2_(39875)	1147	12.8728	0	protein_coding	H3K9/14ac	SAHA
GM12878+BROAD+EZH2_(39875)	1135	8.65987	0	protein_coding	H3K9/14ac	SAHA
K562+BROAD+EZH2_(39875)	441	6.76509	0	protein_coding	H3K9/14ac	SAHA
HELA-S3+BROAD+EZH2_(39875)	155	5.32781	0	protein_coding	H3K9/14ac	SAHA
DND41+BROAD+EZH2_(39875)	878	3.28135	0	protein_coding	H3K9/14ac	SAHA
H1-HESC+HUDSONALPHA+P300	220	-5.39127	0	pseudogene	H3K9/14ac	SAHA
HEPG2+STANFORD+P300_(SC-584)	153	-3.76555	0	pseudogene	H3K9/14ac	SAHA
T-47D+DMSO_0.02PCT+HUDSONALPHA+P300	246	-3.55541	0	pseudogene	H3K9/14ac	SAHA
GM12878+HUDSONALPHA+P300	130	-2.37848	0.000501936	pseudogene	H3K9/14ac	SAHA
DND41+BROAD+EZH2_(39875)	37	-2.21347	0.00155874	pseudogene	H3K9/14ac	SAHA
K562+BROAD+P300	86	-1.78273	0.0194855	pseudogene	H3K9/14ac	SAHA
K562+BROAD+EZH2_(39875)	65	-0.667581	0.883573	pseudogene	H3K9/14ac	SAHA
HELA-S3+STANFORD+P300_(SC-584)	450	6.75975	0	pseudogene	H3K9/14ac	SAHA
HUVEC+BROAD+EZH2_(39875)	130	5.94292	0	pseudogene	H3K9/14ac	SAHA
NH-A+BROAD+EZH2_(39875)	139	5.48563	0	pseudogene	H3K9/14ac	SAHA
NHEK+BROAD+EZH2_(39875)	138	5.20479	0	pseudogene	H3K9/14ac	SAHA
NHDF-AD+BROAD+EZH2_(39875)	103	5.14023	0	pseudogene	H3K9/14ac	SAHA
NHLF+BROAD+EZH2_(39875)	118	4.61337	0	pseudogene	H3K9/14ac	SAHA
H1-HESC+BROAD+EZH2_(39875)	91	4.4602	0	pseudogene	H3K9/14ac	SAHA
HSMMTUBE+BROAD+EZH2_(39875)	70	4.22456	0	pseudogene	H3K9/14ac	SAHA
HMEC+BROAD+EZH2_(39875)	75	4.06362	0	pseudogene	H3K9/14ac	SAHA
A549+ETOH_0.02PCT+HUDSONALPHA+P300	295	4.04115	0	pseudogene	H3K9/14ac	SAHA
HSMM+BROAD+EZH2_(39875)	36	3.37479	0	pseudogene	H3K9/14ac	SAHA
GM12878+BROAD+EZH2_(39875)	52	2.58821	0.000186942	pseudogene	H3K9/14ac	SAHA
GM12878+STANFORD+P300	329	2.43078	0.000599475	pseudogene	H3K9/14ac	SAHA
GM12878+STANFORD+P300_(SC-584)	113	2.42965	0.000584104	pseudogene	H3K9/14ac	SAHA
HEPG2+BROAD+EZH2_(39875)	63	2.42286	0.000591235	pseudogene	H3K9/14ac	SAHA
GM12878+STANFORD+P300	57	-3.42048	0	processed_transcript	H3K9/14ac	SAHA
HEPG2+STANFORD+P300_(SC-584)	35	-2.89083	1.60714e-05	processed_transcript	H3K9/14ac	SAHA
H1-HESC+HUDSONALPHA+P300	59	-2.67394	0.000108697	processed_transcript	H3K9/14ac	SAHA
A549+ETOH_0.02PCT+HUDSONALPHA+P300	56	-2.66836	0.000107791	processed_transcript	H3K9/14ac	SAHA
T-47D+DMSO_0.02PCT+HUDSONALPHA+P300	62	-2.09011	0.00386755	processed_transcript	H3K9/14ac	SAHA
HELA-S3+STANFORD+P300_(SC-584)	49	-1.04627	0.386649	processed_transcript	H3K9/14ac	SAHA
HUVEC+BROAD+EZH2_(39875)	41	4.57107	0	processed_transcript	H3K9/14ac	SAHA
NHLF+BROAD+EZH2_(39875)	42	4.47516	0	processed_transcript	H3K9/14ac	SAHA
NH-A+BROAD+EZH2_(39875)	49	4.27908	0	processed_transcript	H3K9/14ac	SAHA
NHEK+BROAD+EZH2_(39875)	42	4.23491	0	processed_transcript	H3K9/14ac	SAHA
NHDF-AD+BROAD+EZH2_(39875)	37	4.22556	0	processed_transcript	H3K9/14ac	SAHA
HMEC+BROAD+EZH2_(39875)	31	3.54284	0	processed_transcript	H3K9/14ac	SAHA
H1-HESC+BROAD+EZH2_(39875)	40	3.2528	0	processed_transcript	H3K9/14ac	SAHA
H1-HESC+HUDSONALPHA+P300	561	-10.5977	0	antisense	H3K9/14ac	SAHA
HEPG2+STANFORD+P300_(SC-584)	344	-8.45294	0	antisense	H3K9/14ac	SAHA
GM12878+STANFORD+P300	534	-7.98012	0	antisense	H3K9/14ac	SAHA
T-47D+DMSO_0.02PCT+HUDSONALPHA+P300	470	-7.25105	0	antisense	H3K9/14ac	SAHA
A549+ETOH_0.02PCT+HUDSONALPHA+P300	482	-6.47598	0	antisense	H3K9/14ac	SAHA
GM12878+HUDSONALPHA+P300	237	-5.57581	0	antisense	H3K9/14ac	SAHA
HELA-S3+STANFORD+P300_(SC-584)	462	-4.85286	0	antisense	H3K9/14ac	SAHA
DND41+BROAD+EZH2_(39875)	132	-4.33791	0	antisense	H3K9/14ac	SAHA
K562+BROAD+P300	81	-3.43201	0	antisense	H3K9/14ac	SAHA
GM12878+STANFORD+P300_(SC-584)	129	-1.33951	0.136761	antisense	H3K9/14ac	SAHA
HUVEC+BROAD+EZH2_(39875)	302	9.67858	0	antisense	H3K9/14ac	SAHA
NHLF+BROAD+EZH2_(39875)	319	9.05917	0	antisense	H3K9/14ac	SAHA
NHEK+BROAD+EZH2_(39875)	333	8.5864	0	antisense	H3K9/14ac	SAHA
NH-A+BROAD+EZH2_(39875)	330	8.54882	0	antisense	H3K9/14ac	SAHA
HSMMTUBE+BROAD+EZH2_(39875)	199	8.33761	0	antisense	H3K9/14ac	SAHA
NHDF-AD+BROAD+EZH2_(39875)	276	8.12699	0	antisense	H3K9/14ac	SAHA
HMEC+BROAD+EZH2_(39875)	240	7.75304	0	antisense	H3K9/14ac	SAHA
HSMM+BROAD+EZH2_(39875)	135	6.99944	0	antisense	H3K9/14ac	SAHA
H1-HESC+BROAD+EZH2_(39875)	266	5.94628	0	antisense	H3K9/14ac	SAHA
HEPG2+BROAD+EZH2_(39875)	194	4.32355	0	antisense	H3K9/14ac	SAHA
GM12878+BROAD+EZH2_(39875)	199	3.05853	1.04396e-05	antisense	H3K9/14ac	SAHA
K562+BROAD+EZH2_(39875)	80	2.20591	0.00191512	antisense	H3K9/14ac	SAHA
H1-HESC+HUDSONALPHA+P300	362	-7.9727	0	lincRNA	H3K9/14ac	SAHA
GM12878+STANFORD+P300	461	-6.02375	0	lincRNA	H3K9/14ac	SAHA
HEPG2+STANFORD+P300_(SC-584)	278	-5.54734	0	lincRNA	H3K9/14ac	SAHA
T-47D+DMSO_0.02PCT+HUDSONALPHA+P300	411	-5.24974	0	lincRNA	H3K9/14ac	SAHA
A549+ETOH_0.02PCT+HUDSONALPHA+P300	491	-4.55407	0	lincRNA	H3K9/14ac	SAHA
DND41+BROAD+EZH2_(39875)	98	-4.55271	0	lincRNA	H3K9/14ac	SAHA
GM12878+HUDSONALPHA+P300	185	-4.08628	0	lincRNA	H3K9/14ac	SAHA
K562+BROAD+P300	74	-3.44624	0	lincRNA	H3K9/14ac	SAHA
GM12878+BROAD+EZH2_(39875)	162	-3.02388	0	lincRNA	H3K9/14ac	SAHA
K562+BROAD+EZH2_(39875)	78	-1.85913	0.0120084	lincRNA	H3K9/14ac	SAHA
HUVEC+BROAD+EZH2_(39875)	213	7.61653	0	lincRNA	H3K9/14ac	SAHA
NHLF+BROAD+EZH2_(39875)	225	7.48175	0	lincRNA	H3K9/14ac	SAHA
NHEK+BROAD+EZH2_(39875)	251	6.88572	0	lincRNA	H3K9/14ac	SAHA
NH-A+BROAD+EZH2_(39875)	212	6.86965	0	lincRNA	H3K9/14ac	SAHA
HMEC+BROAD+EZH2_(39875)	161	6.81472	0	lincRNA	H3K9/14ac	SAHA
NHDF-AD+BROAD+EZH2_(39875)	202	6.59552	0	lincRNA	H3K9/14ac	SAHA
HSMMTUBE+BROAD+EZH2_(39875)	136	6.29143	0	lincRNA	H3K9/14ac	SAHA
H1-HESC+BROAD+EZH2_(39875)	214	5.19031	0	lincRNA	H3K9/14ac	SAHA
HSMM+BROAD+EZH2_(39875)	101	5.04181	0	lincRNA	H3K9/14ac	SAHA
HELA-S3+STANFORD+P300_(SC-584)	548	4.12872	0	lincRNA	H3K9/14ac	SAHA
HEPG2+BROAD+EZH2_(39875)	158	4.01393	0	lincRNA	H3K9/14ac	SAHA
GM12878+STANFORD+P300_(SC-584)	167	1.4569	0.102283	lincRNA	H3K9/14ac	SAHA
HELA-S3+BROAD+EZH2_(39875)	44	1.31078	0.167988	lincRNA	H3K9/14ac	SAHA
A549+ETOH_0.02PCT+HUDSONALPHA+P300	42	-1.99263	0.00918366	sense_intronic	H3K9/14ac	SAHA
H1-HESC+HUDSONALPHA+P300	34	-1.97854	0.00978104	sense_intronic	H3K9/14ac	SAHA
GM12878+STANFORD+P300	48	-1.48984	0.0949487	sense_intronic	H3K9/14ac	SAHA
T-47D+DMSO_0.02PCT+HUDSONALPHA+P300	38	-1.38526	0.135554	sense_intronic	H3K9/14ac	SAHA
HELA-S3+STANFORD+P300_(SC-584)	43	-1.10804	0.333647	sense_intronic	H3K9/14ac	SAHA
HELA-S3+BROAD+EZH2_(39875)	155	-1.93314	0.0354791	protein_coding	H3K4me3	SAHA
H1-HESC+HUDSONALPHA+P300	4029	13.4808	0	protein_coding	H3K4me3	SAHA
HUVEC+BROAD+EZH2_(39875)	1907	12.804	0	protein_coding	H3K4me3	SAHA
NHDF-AD+BROAD+EZH2_(39875)	1914	11.3184	0	protein_coding	H3K4me3	SAHA
NHLF+BROAD+EZH2_(39875)	2072	10.479	0	protein_coding	H3K4me3	SAHA
NH-A+BROAD+EZH2_(39875)	2107	10.4366	0	protein_coding	H3K4me3	SAHA
HSMM+BROAD+EZH2_(39875)	752	9.47393	0	protein_coding	H3K4me3	SAHA
HSMMTUBE+BROAD+EZH2_(39875)	1212	9.12786	0	protein_coding	H3K4me3	SAHA
GM12878+STANFORD+P300	3637	9.03655	0	protein_coding	H3K4me3	SAHA
NHEK+BROAD+EZH2_(39875)	2234	8.73532	0	protein_coding	H3K4me3	SAHA
HMEC+BROAD+EZH2_(39875)	1539	8.7336	0	protein_coding	H3K4me3	SAHA
T-47D+DMSO_0.02PCT+HUDSONALPHA+P300	3178	8.63864	0	protein_coding	H3K4me3	SAHA
HEPG2+STANFORD+P300_(SC-584)	2459	8.55837	0	protein_coding	H3K4me3	SAHA
A549+ETOH_0.02PCT+HUDSONALPHA+P300	2990	8.06005	0	protein_coding	H3K4me3	SAHA
GM12878+BROAD+EZH2_(39875)	1135	6.99763	0	protein_coding	H3K4me3	SAHA
H1-HESC+BROAD+EZH2_(39875)	1556	6.89556	0	protein_coding	H3K4me3	SAHA
GM12878+HUDSONALPHA+P300	1666	6.36316	0	protein_coding	H3K4me3	SAHA
HEPG2+BROAD+EZH2_(39875)	1147	6.23295	0	protein_coding	H3K4me3	SAHA
DND41+BROAD+EZH2_(39875)	878	5.05207	0	protein_coding	H3K4me3	SAHA
HELA-S3+STANFORD+P300_(SC-584)	2782	4.02224	0	protein_coding	H3K4me3	SAHA
K562+BROAD+P300	548	3.41389	0	protein_coding	H3K4me3	SAHA
K562+BROAD+EZH2_(39875)	441	3.01373	0	protein_coding	H3K4me3	SAHA
GM12878+STANFORD+P300_(SC-584)	934	0.677003	0.879247	protein_coding	H3K4me3	SAHA
K562+BROAD+P300	86	-1.17195	1	pseudogene	H3K4me3	SAHA
GM12878+STANFORD+P300_(SC-584)	113	-0.716326	0.826699	pseudogene	H3K4me3	SAHA
NH-A+BROAD+EZH2_(39875)	139	8.04475	0	pseudogene	H3K4me3	SAHA
NHLF+BROAD+EZH2_(39875)	118	7.8414	0	pseudogene	H3K4me3	SAHA
HUVEC+BROAD+EZH2_(39875)	130	7.34567	0	pseudogene	H3K4me3	SAHA
NHEK+BROAD+EZH2_(39875)	138	7.06557	0	pseudogene	H3K4me3	SAHA
NHDF-AD+BROAD+EZH2_(39875)	103	6.95058	0	pseudogene	H3K4me3	SAHA
H1-HESC+BROAD+EZH2_(39875)	91	6.28169	0	pseudogene	H3K4me3	SAHA
HMEC+BROAD+EZH2_(39875)	75	5.76781	0	pseudogene	H3K4me3	SAHA
H1-HESC+HUDSONALPHA+P300	220	5.62922	0	pseudogene	H3K4me3	SAHA
HSMMTUBE+BROAD+EZH2_(39875)	70	5.12665	0	pseudogene	H3K4me3	SAHA
GM12878+BROAD+EZH2_(39875)	52	4.41387	0	pseudogene	H3K4me3	SAHA
DND41+BROAD+EZH2_(39875)	37	4.38314	0	pseudogene	H3K4me3	SAHA
HSMM+BROAD+EZH2_(39875)	36	4.24754	0	pseudogene	H3K4me3	SAHA
HEPG2+STANFORD+P300_(SC-584)	153	3.77606	0	pseudogene	H3K4me3	SAHA
A549+ETOH_0.02PCT+HUDSONALPHA+P300	295	3.42961	0	pseudogene	H3K4me3	SAHA
HEPG2+BROAD+EZH2_(39875)	63	3.34523	0	pseudogene	H3K4me3	SAHA
T-47D+DMSO_0.02PCT+HUDSONALPHA+P300	246	3.27864	0	pseudogene	H3K4me3	SAHA
GM12878+HUDSONALPHA+P300	130	2.93888	9.85004e-06	pseudogene	H3K4me3	SAHA
GM12878+STANFORD+P300	329	2.88103	9.58238e-06	pseudogene	H3K4me3	SAHA
K562+BROAD+EZH2_(39875)	65	2.16946	0.00205517	pseudogene	H3K4me3	SAHA
HELA-S3+STANFORD+P300_(SC-584)	450	1.87091	0.0119183	pseudogene	H3K4me3	SAHA
HELA-S3+STANFORD+P300_(SC-584)	49	-0.890603	1	processed_transcript	H3K4me3	SAHA
H1-HESC+HUDSONALPHA+P300	59	3.48364	0	processed_transcript	H3K4me3	SAHA
NHLF+BROAD+EZH2_(39875)	42	3.32516	0	processed_transcript	H3K4me3	SAHA
HUVEC+BROAD+EZH2_(39875)	41	3.14046	0	processed_transcript	H3K4me3	SAHA
H1-HESC+BROAD+EZH2_(39875)	40	3.13841	0	processed_transcript	H3K4me3	SAHA
NH-A+BROAD+EZH2_(39875)	49	3.02869	2.93862e-05	processed_transcript	H3K4me3	SAHA
NHDF-AD+BROAD+EZH2_(39875)	37	3.02712	2.89781e-05	processed_transcript	H3K4me3	SAHA
NHEK+BROAD+EZH2_(39875)	42	2.96315	2.70964e-05	processed_transcript	H3K4me3	SAHA
HEPG2+STANFORD+P300_(SC-584)	35	2.90028	2.48383e-05	processed_transcript	H3K4me3	SAHA
HMEC+BROAD+EZH2_(39875)	31	2.597	0.000169224	processed_transcript	H3K4me3	SAHA
GM12878+STANFORD+P300	57	2.20926	0.00212453	processed_transcript	H3K4me3	SAHA
T-47D+DMSO_0.02PCT+HUDSONALPHA+P300	62	1.76771	0.0217404	processed_transcript	H3K4me3	SAHA
A549+ETOH_0.02PCT+HUDSONALPHA+P300	56	1.47065	0.0847866	processed_transcript	H3K4me3	SAHA
H1-HESC+HUDSONALPHA+P300	561	10.1963	0	antisense	H3K4me3	SAHA
NH-A+BROAD+EZH2_(39875)	330	9.44489	0	antisense	H3K4me3	SAHA
HUVEC+BROAD+EZH2_(39875)	302	9.15715	0	antisense	H3K4me3	SAHA
NHLF+BROAD+EZH2_(39875)	319	9.05977	0	antisense	H3K4me3	SAHA
NHEK+BROAD+EZH2_(39875)	333	8.98756	0	antisense	H3K4me3	SAHA
NHDF-AD+BROAD+EZH2_(39875)	276	8.90804	0	antisense	H3K4me3	SAHA
HMEC+BROAD+EZH2_(39875)	240	8.513	0	antisense	H3K4me3	SAHA
H1-HESC+BROAD+EZH2_(39875)	266	8.41545	0	antisense	H3K4me3	SAHA
HSMMTUBE+BROAD+EZH2_(39875)	199	7.92978	0	antisense	H3K4me3	SAHA
GM12878+BROAD+EZH2_(39875)	199	7.55111	0	antisense	H3K4me3	SAHA
HEPG2+BROAD+EZH2_(39875)	194	7.13397	0	antisense	H3K4me3	SAHA
T-47D+DMSO_0.02PCT+HUDSONALPHA+P300	470	6.96476	0	antisense	H3K4me3	SAHA
HSMM+BROAD+EZH2_(39875)	135	6.67919	0	antisense	H3K4me3	SAHA
HEPG2+STANFORD+P300_(SC-584)	344	6.51255	0	antisense	H3K4me3	SAHA
GM12878+STANFORD+P300	534	6.42244	0	antisense	H3K4me3	SAHA
DND41+BROAD+EZH2_(39875)	132	6.08782	0	antisense	H3K4me3	SAHA
A549+ETOH_0.02PCT+HUDSONALPHA+P300	482	5.49049	0	antisense	H3K4me3	SAHA
GM12878+HUDSONALPHA+P300	237	4.5115	0	antisense	H3K4me3	SAHA
HELA-S3+STANFORD+P300_(SC-584)	462	3.93891	0	antisense	H3K4me3	SAHA
K562+BROAD+EZH2_(39875)	80	3.47197	0	antisense	H3K4me3	SAHA
K562+BROAD+P300	81	2.8083	1.65443e-05	antisense	H3K4me3	SAHA
GM12878+STANFORD+P300_(SC-584)	129	1.1441	0.282596	antisense	H3K4me3	SAHA
HELA-S3+BROAD+EZH2_(39875)	44	-0.783445	1	lincRNA	H3K4me3	SAHA
NHLF+BROAD+EZH2_(39875)	225	10.2199	0	lincRNA	H3K4me3	SAHA
HUVEC+BROAD+EZH2_(39875)	213	10.0383	0	lincRNA	H3K4me3	SAHA
NH-A+BROAD+EZH2_(39875)	212	9.98088	0	lincRNA	H3K4me3	SAHA
NHEK+BROAD+EZH2_(39875)	251	9.52101	0	lincRNA	H3K4me3	SAHA
NHDF-AD+BROAD+EZH2_(39875)	202	9.18539	0	lincRNA	H3K4me3	SAHA
H1-HESC+BROAD+EZH2_(39875)	214	8.81539	0	lincRNA	H3K4me3	SAHA
HMEC+BROAD+EZH2_(39875)	161	8.40903	0	lincRNA	H3K4me3	SAHA
H1-HESC+HUDSONALPHA+P300	362	8.06288	0	lincRNA	H3K4me3	SAHA
HSMMTUBE+BROAD+EZH2_(39875)	136	7.56217	0	lincRNA	H3K4me3	SAHA
GM12878+BROAD+EZH2_(39875)	162	7.48363	0	lincRNA	H3K4me3	SAHA
HSMM+BROAD+EZH2_(39875)	101	6.97092	0	lincRNA	H3K4me3	SAHA
GM12878+STANFORD+P300	461	5.88104	0	lincRNA	H3K4me3	SAHA
DND41+BROAD+EZH2_(39875)	98	5.85547	0	lincRNA	H3K4me3	SAHA
HEPG2+BROAD+EZH2_(39875)	158	5.81813	0	lincRNA	H3K4me3	SAHA
T-47D+DMSO_0.02PCT+HUDSONALPHA+P300	411	4.76308	0	lincRNA	H3K4me3	SAHA
HEPG2+STANFORD+P300_(SC-584)	278	4.57735	0	lincRNA	H3K4me3	SAHA
GM12878+HUDSONALPHA+P300	185	4.2141	0	lincRNA	H3K4me3	SAHA
A549+ETOH_0.02PCT+HUDSONALPHA+P300	491	4.18936	0	lincRNA	H3K4me3	SAHA
HELA-S3+STANFORD+P300_(SC-584)	548	3.30322	0	lincRNA	H3K4me3	SAHA
K562+BROAD+P300	74	3.03304	0	lincRNA	H3K4me3	SAHA
K562+BROAD+EZH2_(39875)	78	2.59157	0.000119561	lincRNA	H3K4me3	SAHA
GM12878+STANFORD+P300_(SC-584)	167	1.78243	0.0183521	lincRNA	H3K4me3	SAHA
H1-HESC+HUDSONALPHA+P300	34	2.67173	0	sense_intronic	H3K4me3	SAHA
T-47D+DMSO_0.02PCT+HUDSONALPHA+P300	38	1.66345	0.0434128	sense_intronic	H3K4me3	SAHA
GM12878+STANFORD+P300	48	1.42832	0.107874	sense_intronic	H3K4me3	SAHA
A549+ETOH_0.02PCT+HUDSONALPHA+P300	42	1.24916	0.215805	sense_intronic	H3K4me3	SAHA
HELA-S3+STANFORD+P300_(SC-584)	43	0.776742	0.744024	sense_intronic	H3K4me3	SAHA
A549+ETOH_0.02PCT+HUDSONALPHA+P300	2671	-5.03365	0	protein_coding	gene expression	SAHA
GM12878+STANFORD+P300	3199	-4.11046	0	protein_coding	gene expression	SAHA
HEPG2+STANFORD+P300_(SC-584)	2186	-3.96756	0	protein_coding	gene expression	SAHA
HELA-S3+STANFORD+P300_(SC-584)	2446	-3.60374	0	protein_coding	gene expression	SAHA
T-47D+DMSO_0.02PCT+HUDSONALPHA+P300	2777	-3.07098	0	protein_coding	gene expression	SAHA
H1-HESC+HUDSONALPHA+P300	3595	-2.08258	0.00348863	protein_coding	gene expression	SAHA
GM12878+HUDSONALPHA+P300	1454	-2.00649	0.00561446	protein_coding	gene expression	SAHA
K562+BROAD+P300	482	-1.82308	0.0163942	protein_coding	gene expression	SAHA
GM12878+STANFORD+P300_(SC-584)	807	-1.71265	0.0279419	protein_coding	gene expression	SAHA
HUVEC+BROAD+EZH2_(39875)	1419	18.3659	0	protein_coding	gene expression	SAHA
NH-A+BROAD+EZH2_(39875)	1546	17.156	0	protein_coding	gene expression	SAHA
NHLF+BROAD+EZH2_(39875)	1565	17.058	0	protein_coding	gene expression	SAHA
NHDF-AD+BROAD+EZH2_(39875)	1467	16.5697	0	protein_coding	gene expression	SAHA
NHEK+BROAD+EZH2_(39875)	1602	15.3322	0	protein_coding	gene expression	SAHA
HMEC+BROAD+EZH2_(39875)	1098	13.0998	0	protein_coding	gene expression	SAHA
HSMMTUBE+BROAD+EZH2_(39875)	873	12.3064	0	protein_coding	gene expression	SAHA
HSMM+BROAD+EZH2_(39875)	539	10.5355	0	protein_coding	gene expression	SAHA
H1-HESC+BROAD+EZH2_(39875)	1163	10.1851	0	protein_coding	gene expression	SAHA
HEPG2+BROAD+EZH2_(39875)	899	8.30697	0	protein_coding	gene expression	SAHA
GM12878+BROAD+EZH2_(39875)	937	6.78846	0	protein_coding	gene expression	SAHA
DND41+BROAD+EZH2_(39875)	798	5.38268	0	protein_coding	gene expression	SAHA
K562+BROAD+EZH2_(39875)	350	5.23867	0	protein_coding	gene expression	SAHA
HELA-S3+BROAD+EZH2_(39875)	93	2.95138	0	protein_coding	gene expression	SAHA
A549+ETOH_0.02PCT+HUDSONALPHA+P300	46	-1.67783	0.315196	pseudogene	gene expression	SAHA
HELA-S3+STANFORD+P300_(SC-584)	58	-1.17168	0.898645	pseudogene	gene expression	SAHA
HEPG2+STANFORD+P300_(SC-584)	30	1.74914	0.0761182	pseudogene	gene expression	SAHA
H1-HESC+HUDSONALPHA+P300	43	1.32921	0.241597	pseudogene	gene expression	SAHA
GM12878+STANFORD+P300	44	1.17881	0.350031	pseudogene	gene expression	SAHA
T-47D+DMSO_0.02PCT+HUDSONALPHA+P300	42	0.827398	0.708361	pseudogene	gene expression	SAHA
A549+ETOH_0.02PCT+HUDSONALPHA+P300	126	-2.20525	0.0341218	lincRNA	gene expression	SAHA
HELA-S3+STANFORD+P300_(SC-584)	120	-1.92862	0.114674	lincRNA	gene expression	SAHA
NHLF+BROAD+EZH2_(39875)	33	3.12607	0	lincRNA	gene expression	SAHA
NHEK+BROAD+EZH2_(39875)	37	2.39396	0.0306285	lincRNA	gene expression	SAHA
NH-A+BROAD+EZH2_(39875)	32	2.29846	0.0406335	lincRNA	gene expression	SAHA
NHDF-AD+BROAD+EZH2_(39875)	34	1.89412	0.143921	lincRNA	gene expression	SAHA
GM12878+STANFORD+P300	124	1.83413	0.177463	lincRNA	gene expression	SAHA
H1-HESC+HUDSONALPHA+P300	112	1.78513	0.199797	lincRNA	gene expression	SAHA
GM12878+HUDSONALPHA+P300	53	1.64242	0.255444	lincRNA	gene expression	SAHA
GM12878+STANFORD+P300_(SC-584)	39	1.61528	0.270634	lincRNA	gene expression	SAHA
GM12878+BROAD+EZH2_(39875)	30	1.39187	0.418434	lincRNA	gene expression	SAHA
H1-HESC+BROAD+EZH2_(39875)	33	1.11574	0.684186	lincRNA	gene expression	SAHA
HEPG2+STANFORD+P300_(SC-584)	89	1.05951	0.761033	lincRNA	gene expression	SAHA
T-47D+DMSO_0.02PCT+HUDSONALPHA+P300	92	1.00324	0.76826	lincRNA	gene expression	SAHA
GM12878+BROAD+EZH2_(39875)	49	-1.48537	0.453456	antisense	gene expression	SAHA
H1-HESC+BROAD+EZH2_(39875)	49	-1.43061	0.457587	antisense	gene expression	SAHA
GM12878+HUDSONALPHA+P300	76	-1.22014	0.644811	antisense	gene expression	SAHA
GM12878+STANFORD+P300	157	-1.2037	0.656274	antisense	gene expression	SAHA
HEPG2+STANFORD+P300_(SC-584)	113	-1.14503	0.645892	antisense	gene expression	SAHA
A549+ETOH_0.02PCT+HUDSONALPHA+P300	137	-0.980289	0.833038	antisense	gene expression	SAHA
GM12878+STANFORD+P300_(SC-584)	38	-0.943624	0.846024	antisense	gene expression	SAHA
HUVEC+BROAD+EZH2_(39875)	40	2.21952	0.155328	antisense	gene expression	SAHA
NHEK+BROAD+EZH2_(39875)	49	2.08335	0.18991	antisense	gene expression	SAHA
NHLF+BROAD+EZH2_(39875)	47	1.77962	0.732087	antisense	gene expression	SAHA
HSMMTUBE+BROAD+EZH2_(39875)	32	1.71338	0.782336	antisense	gene expression	SAHA
NH-A+BROAD+EZH2_(39875)	58	1.6123	0.852617	antisense	gene expression	SAHA
NHDF-AD+BROAD+EZH2_(39875)	50	1.40646	0.851621	antisense	gene expression	SAHA
HMEC+BROAD+EZH2_(39875)	36	1.35006	0.798946	antisense	gene expression	SAHA
HEPG2+BROAD+EZH2_(39875)	39	1.33787	0.797821	antisense	gene expression	SAHA
HELA-S3+STANFORD+P300_(SC-584)	128	1.19603	0.812744	antisense	gene expression	SAHA
DND41+BROAD+EZH2_(39875)	41	1.18306	0.804984	antisense	gene expression	SAHA
H1-HESC+HUDSONALPHA+P300	177	0.80848	0.97368	antisense	gene expression	SAHA
T-47D+DMSO_0.02PCT+HUDSONALPHA+P300	139	0.734562	0.989783	antisense	gene expression	SAHA
H1-HESC+HUDSONALPHA+P300	4029	-15.4557	0	protein_coding	H3K9/14ac	TSA
GM12878+STANFORD+P300	3637	-14.2068	0	protein_coding	H3K9/14ac	TSA
HEPG2+STANFORD+P300_(SC-584)	2459	-13.3414	0	protein_coding	H3K9/14ac	TSA
A549+ETOH_0.02PCT+HUDSONALPHA+P300	2990	-13.3125	0	protein_coding	H3K9/14ac	TSA
T-47D+DMSO_0.02PCT+HUDSONALPHA+P300	3178	-11.9359	0	protein_coding	H3K9/14ac	TSA
GM12878+HUDSONALPHA+P300	1666	-9.7597	0	protein_coding	H3K9/14ac	TSA
K562+BROAD+P300	548	-6.5419	0	protein_coding	H3K9/14ac	TSA
HELA-S3+STANFORD+P300_(SC-584)	2782	-5.83917	0	protein_coding	H3K9/14ac	TSA
GM12878+STANFORD+P300_(SC-584)	934	-1.09882	0.327243	protein_coding	H3K9/14ac	TSA
HUVEC+BROAD+EZH2_(39875)	1907	28.8241	0	protein_coding	H3K9/14ac	TSA
NH-A+BROAD+EZH2_(39875)	2107	27.9574	0	protein_coding	H3K9/14ac	TSA
NHLF+BROAD+EZH2_(39875)	2072	27.022	0	protein_coding	H3K9/14ac	TSA
NHEK+BROAD+EZH2_(39875)	2234	26.2605	0	protein_coding	H3K9/14ac	TSA
NHDF-AD+BROAD+EZH2_(39875)	1914	25.6885	0	protein_coding	H3K9/14ac	TSA
HMEC+BROAD+EZH2_(39875)	1539	24.028	0	protein_coding	H3K9/14ac	TSA
HSMMTUBE+BROAD+EZH2_(39875)	1212	22.5377	0	protein_coding	H3K9/14ac	TSA
H1-HESC+BROAD+EZH2_(39875)	1556	19.076	0	protein_coding	H3K9/14ac	TSA
HSMM+BROAD+EZH2_(39875)	752	17.5176	0	protein_coding	H3K9/14ac	TSA
HEPG2+BROAD+EZH2_(39875)	1147	13.8886	0	protein_coding	H3K9/14ac	TSA
GM12878+BROAD+EZH2_(39875)	1135	10.0375	0	protein_coding	H3K9/14ac	TSA
K562+BROAD+EZH2_(39875)	441	7.45381	0	protein_coding	H3K9/14ac	TSA
HELA-S3+BROAD+EZH2_(39875)	155	5.42459	0	protein_coding	H3K9/14ac	TSA
DND41+BROAD+EZH2_(39875)	878	3.703	0	protein_coding	H3K9/14ac	TSA
H1-HESC+HUDSONALPHA+P300	220	-4.99315	0	pseudogene	H3K9/14ac	TSA
HEPG2+STANFORD+P300_(SC-584)	153	-3.48278	0	pseudogene	H3K9/14ac	TSA
T-47D+DMSO_0.02PCT+HUDSONALPHA+P300	246	-3.26723	0	pseudogene	H3K9/14ac	TSA
GM12878+STANFORD+P300	329	-2.39778	0.000489529	pseudogene	H3K9/14ac	TSA
GM12878+HUDSONALPHA+P300	130	-2.282	0.00110525	pseudogene	H3K9/14ac	TSA
K562+BROAD+P300	86	-1.56794	0.053341	pseudogene	H3K9/14ac	TSA
DND41+BROAD+EZH2_(39875)	37	-1.56516	0.0538101	pseudogene	H3K9/14ac	TSA
HELA-S3+STANFORD+P300_(SC-584)	450	6.50277	0	pseudogene	H3K9/14ac	TSA
HUVEC+BROAD+EZH2_(39875)	130	6.33804	0	pseudogene	H3K9/14ac	TSA
NH-A+BROAD+EZH2_(39875)	139	6.29672	0	pseudogene	H3K9/14ac	TSA
NHEK+BROAD+EZH2_(39875)	138	5.7929	0	pseudogene	H3K9/14ac	TSA
NHDF-AD+BROAD+EZH2_(39875)	103	5.69378	0	pseudogene	H3K9/14ac	TSA
NHLF+BROAD+EZH2_(39875)	118	5.54676	0	pseudogene	H3K9/14ac	TSA
H1-HESC+BROAD+EZH2_(39875)	91	4.70949	0	pseudogene	H3K9/14ac	TSA
HMEC+BROAD+EZH2_(39875)	75	4.64616	0	pseudogene	H3K9/14ac	TSA
HSMMTUBE+BROAD+EZH2_(39875)	70	4.41711	0	pseudogene	H3K9/14ac	TSA
A549+ETOH_0.02PCT+HUDSONALPHA+P300	295	4.14398	0	pseudogene	H3K9/14ac	TSA
HSMM+BROAD+EZH2_(39875)	36	3.73521	0	pseudogene	H3K9/14ac	TSA
GM12878+BROAD+EZH2_(39875)	52	3.11926	0	pseudogene	H3K9/14ac	TSA
HEPG2+BROAD+EZH2_(39875)	63	2.88109	1.78209e-05	pseudogene	H3K9/14ac	TSA
GM12878+STANFORD+P300_(SC-584)	113	2.2372	0.00208385	pseudogene	H3K9/14ac	TSA
K562+BROAD+EZH2_(39875)	65	0.5751	0.959795	pseudogene	H3K9/14ac	TSA
GM12878+STANFORD+P300	57	-3.37511	0	processed_transcript	H3K9/14ac	TSA
HEPG2+STANFORD+P300_(SC-584)	35	-2.81792	2.0202e-05	processed_transcript	H3K9/14ac	TSA
H1-HESC+HUDSONALPHA+P300	59	-2.59353	0.000143104	processed_transcript	H3K9/14ac	TSA
A549+ETOH_0.02PCT+HUDSONALPHA+P300	56	-2.51435	0.000187709	processed_transcript	H3K9/14ac	TSA
T-47D+DMSO_0.02PCT+HUDSONALPHA+P300	62	-1.87387	0.0121808	processed_transcript	H3K9/14ac	TSA
NHDF-AD+BROAD+EZH2_(39875)	37	4.91417	0	processed_transcript	H3K9/14ac	TSA
NHLF+BROAD+EZH2_(39875)	42	4.9128	0	processed_transcript	H3K9/14ac	TSA
NH-A+BROAD+EZH2_(39875)	49	4.85485	0	processed_transcript	H3K9/14ac	TSA
NHEK+BROAD+EZH2_(39875)	42	4.78235	0	processed_transcript	H3K9/14ac	TSA
HUVEC+BROAD+EZH2_(39875)	41	4.64403	0	processed_transcript	H3K9/14ac	TSA
H1-HESC+BROAD+EZH2_(39875)	40	3.77171	0	processed_transcript	H3K9/14ac	TSA
HMEC+BROAD+EZH2_(39875)	31	3.73538	0	processed_transcript	H3K9/14ac	TSA
HELA-S3+STANFORD+P300_(SC-584)	49	0.896383	0.575442	processed_transcript	H3K9/14ac	TSA
H1-HESC+HUDSONALPHA+P300	561	-10.3595	0	antisense	H3K9/14ac	TSA
HEPG2+STANFORD+P300_(SC-584)	344	-8.00004	0	antisense	H3K9/14ac	TSA
GM12878+STANFORD+P300	534	-7.65406	0	antisense	H3K9/14ac	TSA
T-47D+DMSO_0.02PCT+HUDSONALPHA+P300	470	-7.10027	0	antisense	H3K9/14ac	TSA
A549+ETOH_0.02PCT+HUDSONALPHA+P300	482	-6.48588	0	antisense	H3K9/14ac	TSA
GM12878+HUDSONALPHA+P300	237	-5.57731	0	antisense	H3K9/14ac	TSA
HELA-S3+STANFORD+P300_(SC-584)	462	-4.50371	0	antisense	H3K9/14ac	TSA
DND41+BROAD+EZH2_(39875)	132	-3.64645	0	antisense	H3K9/14ac	TSA
K562+BROAD+P300	81	-3.30934	0	antisense	H3K9/14ac	TSA
GM12878+STANFORD+P300_(SC-584)	129	-1.2576	0.187438	antisense	H3K9/14ac	TSA
HUVEC+BROAD+EZH2_(39875)	302	10.2795	0	antisense	H3K9/14ac	TSA
NHLF+BROAD+EZH2_(39875)	319	9.80919	0	antisense	H3K9/14ac	TSA
NH-A+BROAD+EZH2_(39875)	330	9.47619	0	antisense	H3K9/14ac	TSA
NHEK+BROAD+EZH2_(39875)	333	9.38253	0	antisense	H3K9/14ac	TSA
NHDF-AD+BROAD+EZH2_(39875)	276	8.89344	0	antisense	H3K9/14ac	TSA
HSMMTUBE+BROAD+EZH2_(39875)	199	8.83441	0	antisense	H3K9/14ac	TSA
HMEC+BROAD+EZH2_(39875)	240	8.23601	0	antisense	H3K9/14ac	TSA
HSMM+BROAD+EZH2_(39875)	135	7.63897	0	antisense	H3K9/14ac	TSA
H1-HESC+BROAD+EZH2_(39875)	266	6.62373	0	antisense	H3K9/14ac	TSA
HEPG2+BROAD+EZH2_(39875)	194	5.30202	0	antisense	H3K9/14ac	TSA
GM12878+BROAD+EZH2_(39875)	199	4.23631	0	antisense	H3K9/14ac	TSA
K562+BROAD+EZH2_(39875)	80	2.73923	9.23226e-06	antisense	H3K9/14ac	TSA
H1-HESC+HUDSONALPHA+P300	362	-7.20161	0	lincRNA	H3K9/14ac	TSA
GM12878+STANFORD+P300	461	-5.84996	0	lincRNA	H3K9/14ac	TSA
HEPG2+STANFORD+P300_(SC-584)	278	-5.31926	0	lincRNA	H3K9/14ac	TSA
T-47D+DMSO_0.02PCT+HUDSONALPHA+P300	411	-4.58742	0	lincRNA	H3K9/14ac	TSA
DND41+BROAD+EZH2_(39875)	98	-4.24384	0	lincRNA	H3K9/14ac	TSA
A549+ETOH_0.02PCT+HUDSONALPHA+P300	491	-3.97546	0	lincRNA	H3K9/14ac	TSA
GM12878+HUDSONALPHA+P300	185	-3.72442	0	lincRNA	H3K9/14ac	TSA
K562+BROAD+P300	74	-3.30511	0	lincRNA	H3K9/14ac	TSA
K562+BROAD+EZH2_(39875)	78	-1.56704	0.0517801	lincRNA	H3K9/14ac	TSA
NHLF+BROAD+EZH2_(39875)	225	8.6266	0	lincRNA	H3K9/14ac	TSA
HUVEC+BROAD+EZH2_(39875)	213	8.4606	0	lincRNA	H3K9/14ac	TSA
NHDF-AD+BROAD+EZH2_(39875)	202	7.68202	0	lincRNA	H3K9/14ac	TSA
HMEC+BROAD+EZH2_(39875)	161	7.64942	0	lincRNA	H3K9/14ac	TSA
NHEK+BROAD+EZH2_(39875)	251	7.47339	0	lincRNA	H3K9/14ac	TSA
NH-A+BROAD+EZH2_(39875)	212	7.4732	0	lincRNA	H3K9/14ac	TSA
HSMMTUBE+BROAD+EZH2_(39875)	136	6.47227	0	lincRNA	H3K9/14ac	TSA
HSMM+BROAD+EZH2_(39875)	101	6.20744	0	lincRNA	H3K9/14ac	TSA
H1-HESC+BROAD+EZH2_(39875)	214	5.98797	0	lincRNA	H3K9/14ac	TSA
HEPG2+BROAD+EZH2_(39875)	158	4.05919	0	lincRNA	H3K9/14ac	TSA
HELA-S3+STANFORD+P300_(SC-584)	548	3.88022	0	lincRNA	H3K9/14ac	TSA
GM12878+BROAD+EZH2_(39875)	162	3.33711	0	lincRNA	H3K9/14ac	TSA
GM12878+STANFORD+P300_(SC-584)	167	2.0309	0.00534323	lincRNA	H3K9/14ac	TSA
HELA-S3+BROAD+EZH2_(39875)	44	1.26099	0.193768	lincRNA	H3K9/14ac	TSA
H1-HESC+HUDSONALPHA+P300	34	-1.88262	0.0142391	sense_intronic	H3K9/14ac	TSA
A549+ETOH_0.02PCT+HUDSONALPHA+P300	42	-1.42326	0.118691	sense_intronic	H3K9/14ac	TSA
T-47D+DMSO_0.02PCT+HUDSONALPHA+P300	38	-1.22258	0.248373	sense_intronic	H3K9/14ac	TSA
HELA-S3+STANFORD+P300_(SC-584)	43	-1.1097	0.347267	sense_intronic	H3K9/14ac	TSA
GM12878+STANFORD+P300	48	1.57999	0.150716	sense_intronic	H3K9/14ac	TSA
HELA-S3+BROAD+EZH2_(39875)	155	-2.36114	0.000981968	protein_coding	H3K4me3	TSA
HUVEC+BROAD+EZH2_(39875)	1907	14.8369	0	protein_coding	H3K4me3	TSA
NHDF-AD+BROAD+EZH2_(39875)	1914	14.361	0	protein_coding	H3K4me3	TSA
H1-HESC+HUDSONALPHA+P300	4029	14.2808	0	protein_coding	H3K4me3	TSA
NHLF+BROAD+EZH2_(39875)	2072	13.6489	0	protein_coding	H3K4me3	TSA
NH-A+BROAD+EZH2_(39875)	2107	13.5845	0	protein_coding	H3K4me3	TSA
NHEK+BROAD+EZH2_(39875)	2234	11.4769	0	protein_coding	H3K4me3	TSA
HSMMTUBE+BROAD+EZH2_(39875)	1212	11.3386	0	protein_coding	H3K4me3	TSA
HSMM+BROAD+EZH2_(39875)	752	10.9989	0	protein_coding	H3K4me3	TSA
HMEC+BROAD+EZH2_(39875)	1539	10.6396	0	protein_coding	H3K4me3	TSA
T-47D+DMSO_0.02PCT+HUDSONALPHA+P300	3178	9.44852	0	protein_coding	H3K4me3	TSA
H1-HESC+BROAD+EZH2_(39875)	1556	9.18996	0	protein_coding	H3K4me3	TSA
GM12878+STANFORD+P300	3637	9.10602	0	protein_coding	H3K4me3	TSA
A549+ETOH_0.02PCT+HUDSONALPHA+P300	2990	9.03075	0	protein_coding	H3K4me3	TSA
HEPG2+STANFORD+P300_(SC-584)	2459	8.88552	0	protein_coding	H3K4me3	TSA
GM12878+BROAD+EZH2_(39875)	1135	8.46671	0	protein_coding	H3K4me3	TSA
HEPG2+BROAD+EZH2_(39875)	1147	8.28003	0	protein_coding	H3K4me3	TSA
GM12878+HUDSONALPHA+P300	1666	6.71095	0	protein_coding	H3K4me3	TSA
DND41+BROAD+EZH2_(39875)	878	6.53369	0	protein_coding	H3K4me3	TSA
HELA-S3+STANFORD+P300_(SC-584)	2782	5.45942	0	protein_coding	H3K4me3	TSA
K562+BROAD+EZH2_(39875)	441	4.25034	0	protein_coding	H3K4me3	TSA
K562+BROAD+P300	548	3.74106	0	protein_coding	H3K4me3	TSA
GM12878+STANFORD+P300_(SC-584)	934	1.31247	0.150332	protein_coding	H3K4me3	TSA
GM12878+STANFORD+P300_(SC-584)	113	-0.877948	0.90474	pseudogene	H3K4me3	TSA
NH-A+BROAD+EZH2_(39875)	139	8.97746	0	pseudogene	H3K4me3	TSA
NHLF+BROAD+EZH2_(39875)	118	8.28786	0	pseudogene	H3K4me3	TSA
NHDF-AD+BROAD+EZH2_(39875)	103	8.15078	0	pseudogene	H3K4me3	TSA
NHEK+BROAD+EZH2_(39875)	138	8.13223	0	pseudogene	H3K4me3	TSA
HUVEC+BROAD+EZH2_(39875)	130	8.11539	0	pseudogene	H3K4me3	TSA
H1-HESC+BROAD+EZH2_(39875)	91	7.51958	0	pseudogene	H3K4me3	TSA
H1-HESC+HUDSONALPHA+P300	220	7.49561	0	pseudogene	H3K4me3	TSA
HMEC+BROAD+EZH2_(39875)	75	6.33983	0	pseudogene	H3K4me3	TSA
HSMMTUBE+BROAD+EZH2_(39875)	70	5.86696	0	pseudogene	H3K4me3	TSA
DND41+BROAD+EZH2_(39875)	37	5.37909	0	pseudogene	H3K4me3	TSA
GM12878+BROAD+EZH2_(39875)	52	4.88803	0	pseudogene	H3K4me3	TSA
HSMM+BROAD+EZH2_(39875)	36	4.71337	0	pseudogene	H3K4me3	TSA
A549+ETOH_0.02PCT+HUDSONALPHA+P300	295	4.68968	0	pseudogene	H3K4me3	TSA
HEPG2+STANFORD+P300_(SC-584)	153	4.33023	0	pseudogene	H3K4me3	TSA
HEPG2+BROAD+EZH2_(39875)	63	4.25613	0	pseudogene	H3K4me3	TSA
T-47D+DMSO_0.02PCT+HUDSONALPHA+P300	246	3.88933	0	pseudogene	H3K4me3	TSA
GM12878+HUDSONALPHA+P300	130	3.58319	0	pseudogene	H3K4me3	TSA
GM12878+STANFORD+P300	329	3.44449	0	pseudogene	H3K4me3	TSA
HELA-S3+STANFORD+P300_(SC-584)	450	2.70722	3.37147e-05	pseudogene	H3K4me3	TSA
K562+BROAD+EZH2_(39875)	65	2.13677	0.00228029	pseudogene	H3K4me3	TSA
K562+BROAD+P300	86	1.10758	0.320392	pseudogene	H3K4me3	TSA
NH-A+BROAD+EZH2_(39875)	49	3.95456	0	processed_transcript	H3K4me3	TSA
H1-HESC+HUDSONALPHA+P300	59	3.80153	0	processed_transcript	H3K4me3	TSA
H1-HESC+BROAD+EZH2_(39875)	40	3.62275	0	processed_transcript	H3K4me3	TSA
NHLF+BROAD+EZH2_(39875)	42	3.48067	0	processed_transcript	H3K4me3	TSA
NHEK+BROAD+EZH2_(39875)	42	3.33335	0	processed_transcript	H3K4me3	TSA
HMEC+BROAD+EZH2_(39875)	31	3.2869	0	processed_transcript	H3K4me3	TSA
HUVEC+BROAD+EZH2_(39875)	41	3.22061	0	processed_transcript	H3K4me3	TSA
NHDF-AD+BROAD+EZH2_(39875)	37	3.02706	0	processed_transcript	H3K4me3	TSA
HEPG2+STANFORD+P300_(SC-584)	35	2.64522	0.00010792	processed_transcript	H3K4me3	TSA
GM12878+STANFORD+P300	57	2.61487	0.000104066	processed_transcript	H3K4me3	TSA
T-47D+DMSO_0.02PCT+HUDSONALPHA+P300	62	1.87137	0.0130545	processed_transcript	H3K4me3	TSA
A549+ETOH_0.02PCT+HUDSONALPHA+P300	56	1.33235	0.148561	processed_transcript	H3K4me3	TSA
HELA-S3+STANFORD+P300_(SC-584)	49	0.83126	0.676034	processed_transcript	H3K4me3	TSA
H1-HESC+HUDSONALPHA+P300	561	11.1118	0	antisense	H3K4me3	TSA
NHLF+BROAD+EZH2_(39875)	319	10.3022	0	antisense	H3K4me3	TSA
HUVEC+BROAD+EZH2_(39875)	302	10.0541	0	antisense	H3K4me3	TSA
NH-A+BROAD+EZH2_(39875)	330	9.88144	0	antisense	H3K4me3	TSA
NHDF-AD+BROAD+EZH2_(39875)	276	9.73195	0	antisense	H3K4me3	TSA
NHEK+BROAD+EZH2_(39875)	333	9.72952	0	antisense	H3K4me3	TSA
H1-HESC+BROAD+EZH2_(39875)	266	9.70158	0	antisense	H3K4me3	TSA
HMEC+BROAD+EZH2_(39875)	240	9.01745	0	antisense	H3K4me3	TSA
HSMMTUBE+BROAD+EZH2_(39875)	199	8.71871	0	antisense	H3K4me3	TSA
HEPG2+BROAD+EZH2_(39875)	194	8.1509	0	antisense	H3K4me3	TSA
GM12878+BROAD+EZH2_(39875)	199	8.04284	0	antisense	H3K4me3	TSA
T-47D+DMSO_0.02PCT+HUDSONALPHA+P300	470	7.74513	0	antisense	H3K4me3	TSA
HSMM+BROAD+EZH2_(39875)	135	6.89952	0	antisense	H3K4me3	TSA
HEPG2+STANFORD+P300_(SC-584)	344	6.86209	0	antisense	H3K4me3	TSA
GM12878+STANFORD+P300	534	6.81344	0	antisense	H3K4me3	TSA
DND41+BROAD+EZH2_(39875)	132	6.51806	0	antisense	H3K4me3	TSA
A549+ETOH_0.02PCT+HUDSONALPHA+P300	482	6.38127	0	antisense	H3K4me3	TSA
HELA-S3+STANFORD+P300_(SC-584)	462	5.01157	0	antisense	H3K4me3	TSA
GM12878+HUDSONALPHA+P300	237	4.84753	0	antisense	H3K4me3	TSA
K562+BROAD+EZH2_(39875)	80	4.00985	0	antisense	H3K4me3	TSA
K562+BROAD+P300	81	3.33691	0	antisense	H3K4me3	TSA
GM12878+STANFORD+P300_(SC-584)	129	1.18245	0.246596	antisense	H3K4me3	TSA
HELA-S3+BROAD+EZH2_(39875)	44	-1.07162	0.702171	lincRNA	H3K4me3	TSA
NHLF+BROAD+EZH2_(39875)	225	11.7029	0	lincRNA	H3K4me3	TSA
NHEK+BROAD+EZH2_(39875)	251	11.0569	0	lincRNA	H3K4me3	TSA
NH-A+BROAD+EZH2_(39875)	212	10.9937	0	lincRNA	H3K4me3	TSA
HUVEC+BROAD+EZH2_(39875)	213	10.807	0	lincRNA	H3K4me3	TSA
NHDF-AD+BROAD+EZH2_(39875)	202	10.4927	0	lincRNA	H3K4me3	TSA
H1-HESC+BROAD+EZH2_(39875)	214	10.0031	0	lincRNA	H3K4me3	TSA
H1-HESC+HUDSONALPHA+P300	362	9.88258	0	lincRNA	H3K4me3	TSA
HMEC+BROAD+EZH2_(39875)	161	9.25188	0	lincRNA	H3K4me3	TSA
GM12878+BROAD+EZH2_(39875)	162	8.72741	0	lincRNA	H3K4me3	TSA
HSMMTUBE+BROAD+EZH2_(39875)	136	8.34137	0	lincRNA	H3K4me3	TSA
DND41+BROAD+EZH2_(39875)	98	7.65592	0	lincRNA	H3K4me3	TSA
HSMM+BROAD+EZH2_(39875)	101	7.60806	0	lincRNA	H3K4me3	TSA
HEPG2+BROAD+EZH2_(39875)	158	6.93624	0	lincRNA	H3K4me3	TSA
GM12878+STANFORD+P300	461	6.70579	0	lincRNA	H3K4me3	TSA
T-47D+DMSO_0.02PCT+HUDSONALPHA+P300	411	6.15297	0	lincRNA	H3K4me3	TSA
A549+ETOH_0.02PCT+HUDSONALPHA+P300	491	5.5375	0	lincRNA	H3K4me3	TSA
HEPG2+STANFORD+P300_(SC-584)	278	5.25728	0	lincRNA	H3K4me3	TSA
GM12878+HUDSONALPHA+P300	185	4.22294	0	lincRNA	H3K4me3	TSA
HELA-S3+STANFORD+P300_(SC-584)	548	4.13823	0	lincRNA	H3K4me3	TSA
K562+BROAD+P300	74	3.59412	0	lincRNA	H3K4me3	TSA
K562+BROAD+EZH2_(39875)	78	3.34845	0	lincRNA	H3K4me3	TSA
GM12878+STANFORD+P300_(SC-584)	167	2.57715	0.000121554	lincRNA	H3K4me3	TSA
H1-HESC+HUDSONALPHA+P300	34	2.69029	0.00013507	sense_intronic	H3K4me3	TSA
T-47D+DMSO_0.02PCT+HUDSONALPHA+P300	38	2.36983	0.0011914	sense_intronic	H3K4me3	TSA
GM12878+STANFORD+P300	48	2.23674	0.00194093	sense_intronic	H3K4me3	TSA
A549+ETOH_0.02PCT+HUDSONALPHA+P300	42	1.96534	0.00917541	sense_intronic	H3K4me3	TSA
HELA-S3+STANFORD+P300_(SC-584)	43	1.45094	0.0996796	sense_intronic	H3K4me3	TSA
A549+ETOH_0.02PCT+HUDSONALPHA+P300	2671	-5.31004	0	protein_coding	gene expression	TSA
GM12878+STANFORD+P300	3199	-4.99263	0	protein_coding	gene expression	TSA
HEPG2+STANFORD+P300_(SC-584)	2186	-4.17621	0	protein_coding	gene expression	TSA
HELA-S3+STANFORD+P300_(SC-584)	2446	-4.11244	0	protein_coding	gene expression	TSA
T-47D+DMSO_0.02PCT+HUDSONALPHA+P300	2777	-2.99944	0	protein_coding	gene expression	TSA
H1-HESC+HUDSONALPHA+P300	3595	-2.43154	0.000352165	protein_coding	gene expression	TSA
GM12878+HUDSONALPHA+P300	1454	-2.37535	0.000508865	protein_coding	gene expression	TSA
K562+BROAD+P300	482	-1.87352	0.0110191	protein_coding	gene expression	TSA
GM12878+STANFORD+P300_(SC-584)	807	-1.80751	0.0161297	protein_coding	gene expression	TSA
HUVEC+BROAD+EZH2_(39875)	1419	21.2843	0	protein_coding	gene expression	TSA
NHLF+BROAD+EZH2_(39875)	1565	19.3133	0	protein_coding	gene expression	TSA
NH-A+BROAD+EZH2_(39875)	1546	19.2453	0	protein_coding	gene expression	TSA
NHDF-AD+BROAD+EZH2_(39875)	1467	18.8689	0	protein_coding	gene expression	TSA
NHEK+BROAD+EZH2_(39875)	1602	17.31	0	protein_coding	gene expression	TSA
HMEC+BROAD+EZH2_(39875)	1098	14.713	0	protein_coding	gene expression	TSA
HSMMTUBE+BROAD+EZH2_(39875)	873	14.1617	0	protein_coding	gene expression	TSA
H1-HESC+BROAD+EZH2_(39875)	1163	12.1702	0	protein_coding	gene expression	TSA
HSMM+BROAD+EZH2_(39875)	539	11.9223	0	protein_coding	gene expression	TSA
HEPG2+BROAD+EZH2_(39875)	899	9.67135	0	protein_coding	gene expression	TSA
GM12878+BROAD+EZH2_(39875)	937	7.62903	0	protein_coding	gene expression	TSA
K562+BROAD+EZH2_(39875)	350	6.52699	0	protein_coding	gene expression	TSA
DND41+BROAD+EZH2_(39875)	798	6.00269	0	protein_coding	gene expression	TSA
HELA-S3+BROAD+EZH2_(39875)	93	3.28606	0	protein_coding	gene expression	TSA
A549+ETOH_0.02PCT+HUDSONALPHA+P300	46	-1.50213	0.489108	pseudogene	gene expression	TSA
T-47D+DMSO_0.02PCT+HUDSONALPHA+P300	42	-0.932363	1	pseudogene	gene expression	TSA
H1-HESC+HUDSONALPHA+P300	43	1.55408	0.095941	pseudogene	gene expression	TSA
HEPG2+STANFORD+P300_(SC-584)	30	1.4823	0.114159	pseudogene	gene expression	TSA
GM12878+STANFORD+P300	44	1.29069	0.213627	pseudogene	gene expression	TSA
HELA-S3+STANFORD+P300_(SC-584)	58	0.75744	0.77356	pseudogene	gene expression	TSA
A549+ETOH_0.02PCT+HUDSONALPHA+P300	126	-2.56772	0.00469064	lincRNA	gene expression	TSA
HELA-S3+STANFORD+P300_(SC-584)	120	-2.07449	0.0450775	lincRNA	gene expression	TSA
NHLF+BROAD+EZH2_(39875)	33	3.02189	0	lincRNA	gene expression	TSA
NH-A+BROAD+EZH2_(39875)	32	2.61353	0.0108217	lincRNA	gene expression	TSA
NHEK+BROAD+EZH2_(39875)	37	2.32033	0.0331183	lincRNA	gene expression	TSA
NHDF-AD+BROAD+EZH2_(39875)	34	2.07107	0.136389	lincRNA	gene expression	TSA
H1-HESC+HUDSONALPHA+P300	112	1.91311	0.133985	lincRNA	gene expression	TSA
GM12878+HUDSONALPHA+P300	53	1.80571	0.15226	lincRNA	gene expression	TSA
GM12878+BROAD+EZH2_(39875)	30	1.77497	0.168992	lincRNA	gene expression	TSA
GM12878+STANFORD+P300	124	1.5324	0.32674	lincRNA	gene expression	TSA
H1-HESC+BROAD+EZH2_(39875)	33	1.44861	0.415	lincRNA	gene expression	TSA
GM12878+STANFORD+P300_(SC-584)	39	1.44362	0.410423	lincRNA	gene expression	TSA
T-47D+DMSO_0.02PCT+HUDSONALPHA+P300	92	1.26975	0.611891	lincRNA	gene expression	TSA
HEPG2+STANFORD+P300_(SC-584)	89	1.05794	0.828235	lincRNA	gene expression	TSA
GM12878+BROAD+EZH2_(39875)	49	-1.63991	0.386505	antisense	gene expression	TSA
GM12878+STANFORD+P300	157	-1.54667	0.417763	antisense	gene expression	TSA
H1-HESC+BROAD+EZH2_(39875)	49	-1.4491	0.516563	antisense	gene expression	TSA
HELA-S3+STANFORD+P300_(SC-584)	128	-1.42071	0.519351	antisense	gene expression	TSA
GM12878+HUDSONALPHA+P300	76	-1.23808	0.639621	antisense	gene expression	TSA
HEPG2+STANFORD+P300_(SC-584)	113	-1.15032	0.695011	antisense	gene expression	TSA
A549+ETOH_0.02PCT+HUDSONALPHA+P300	137	-1.08676	0.740533	antisense	gene expression	TSA
GM12878+STANFORD+P300_(SC-584)	38	-1.07328	0.740037	antisense	gene expression	TSA
H1-HESC+HUDSONALPHA+P300	177	-0.871178	0.830125	antisense	gene expression	TSA
HUVEC+BROAD+EZH2_(39875)	40	2.40942	0.0442569	antisense	gene expression	TSA
NHEK+BROAD+EZH2_(39875)	49	2.36116	0.0295531	antisense	gene expression	TSA
NHLF+BROAD+EZH2_(39875)	47	2.10019	0.114963	antisense	gene expression	TSA
NH-A+BROAD+EZH2_(39875)	58	2.03708	0.125351	antisense	gene expression	TSA
HSMMTUBE+BROAD+EZH2_(39875)	32	1.96912	0.148173	antisense	gene expression	TSA
NHDF-AD+BROAD+EZH2_(39875)	50	1.78296	0.254207	antisense	gene expression	TSA
HMEC+BROAD+EZH2_(39875)	36	1.74874	0.219165	antisense	gene expression	TSA
DND41+BROAD+EZH2_(39875)	41	1.4784	0.416554	antisense	gene expression	TSA
HEPG2+BROAD+EZH2_(39875)	39	1.16112	0.739895	antisense	gene expression	TSA
T-47D+DMSO_0.02PCT+HUDSONALPHA+P300	139	0.600493	0.942391	antisense	gene expression	TSA
